# Supplementary material for: Running for Your Life: Metabolic Effects of a 160.9/230 km Non-Stop Ultramarathon Race on Body Composition, Inflammation, Heart Function, and Nutritional Parameters
Source: Metabolites. 2022 Nov 18;12(11):1138. doi: 10.3390/metabo12111138 (PMC9692917; doi:10.3390/metabo12111138)
Supplement: Supplementary file 1 [file metabolites-12-01138-s001.zip]

Archive with 2 entries (2 files):
- Supplemental S1_rev.pdf
- Supplemental S2.pdf
